# Supplementary material for: Selection, Characterization, and Optimization of DNA Aptamers against Challenging Marine Biotoxin Gymnodimine-A for Biosensing Application
Source: Toxins (Basel). 2022 Mar 5;14(3):195. doi: 10.3390/toxins14030195 (PMC8949142; doi:10.3390/toxins14030195)
Supplement: Supplementary file 1 [file toxins-14-00195-s001.zip]

Archive with 1 entries (1 files):
- toxins-1616959-supplementary.pdf
